# Supplementary material for: Prevalence of treatment resistance and clozapine use in early intervention services
Source: BJPsych Open. 2020 Sep 7;6(5):e107. doi: 10.1192/bjo.2020.89 (PMC7576650; doi:10.1192/bjo.2020.89)
Supplement: Supplementary file 1 [file S2056472420000897sup001.zip]

Archive with 14 entries (14 files):
- coi_disclosure_TA.pdf
- coi_disclosure_SLG.pdf
- coi_disclosure_RU.pdf
- coi_disclosure_RJ.pdf
- coi_disclosure_PJB.pdf
- coi_disclosure_NF.pdf
- coi_disclosure_MB.pdf
- coi_disclosure_IS.pdf
- coi_disclosure- SS.pdf
- coi_disclosure VM.pdf
- coi_disclosure MM.pdf
- coi_disclosure LE.pdf
- coi_disclosure JH.pdf
- coi_disclosure DF.pdf
